# Supplementary material for: Predicting the potential distribution and climatic response of the endangered medicinal and edible species, Anoectochilus roxburghii, using an optimized MaxEnt model
Source: Sci Rep. 2025 Nov 20;15:40978. doi: 10.1038/s41598-025-24730-0 (PMC12635229; doi:10.1038/s41598-025-24730-0)
Supplement: Supplementary file 3 — Supplementary Information 3. [file 41598_2025_24730_MOESM3_ESM.xlsx]

## Sheet: Sheet1
Suitability class (10⁴ km²)	LIG	LGM	MH	Current	2050s SSP126	2050s SSP585	2070s SSP126	2070s SSP585	SSP126 0-2050s change percentage	SSP585 0-2050s change percentage	SSP126 2050-2070s change percentage	SSP585 2050-2070s change percentage
Low suitable	75.15 (59.2%)	96.27 (64.9%)	112.25 (56.4%)	112.19 (50.5%)	62.75 (24.3%)	60.36 (22.5%)	63.80 (24.4%)	68.65 (23.7%)	-0.4407	-0.462	0.0167331	0.137343
Moderately suitable	45.06 (35.5%)	47.41 (31.9%)	69.80 (35.1%)	83.24 (37.5%)	132.02 (51.1%)	127.71 (47.7%)	124.83 (47.8%)	113.86 (39.4%)	0.586	0.5342	-0.0544614	-0.108449
Highly suitable	6.69 (5.3%)	4.68 (3.2%)	17.02 (8.5%)	26.78 (12.1%)	63.76 (24.7%)	79.95 (29.8%)	72.65 (27.8%)	106.69 (36.9%)	1.3809	1.9854	0.139429	0.334459
Total suitable	126.91	148.35	199.07	222.21	258.52	268.01	261.29	289.2	0.1634	0.2061	0.0107148	0.0790642
