# Supplementary material for: Predicting the potential distribution and climatic response of the endangered medicinal and edible species, Anoectochilus roxburghii, using an optimized MaxEnt model
Source: Sci Rep. 2025 Nov 20;15:40978. doi: 10.1038/s41598-025-24730-0 (PMC12635229; doi:10.1038/s41598-025-24730-0)
Supplement: Supplementary file 4 — Supplementary Information 4. [file 41598_2025_24730_MOESM4_ESM.xlsx]

## Sheet: 1_Ar_rawocc
ScientificName	Latitude	Longitude	Source
Anoectochilus_roxburghii	29.32	95.33	gbif
Anoectochilus_roxburghii	25.5842	100.222	gbif
Anoectochilus_roxburghii	22.0107	100.8	gbif
Anoectochilus_roxburghii	21.68	101.31	gbif
Anoectochilus_roxburghii	21.4758	101.568	gbif
Anoectochilus_roxburghii	22.5295	103.939	gbif
Anoectochilus_roxburghii	23.4375	104.672	gbif
Anoectochilus_roxburghii	22.2419	108.36	gbif
Anoectochilus_roxburghii	18.715	108.875	gbif
Anoectochilus_roxburghii	18.7936	109.631	gbif
Anoectochilus_roxburghii	18.62	109.7	gbif
Anoectochilus_roxburghii	19.361	109.8	gbif
Anoectochilus_roxburghii	23.31	110.09	gbif
Anoectochilus_roxburghii	23.975	110.112	gbif
Anoectochilus_roxburghii	25.27	111.34	gbif
Anoectochilus_roxburghii	21.91	111.53	gbif
Anoectochilus_roxburghii	23.5291	112.673	gbif
Anoectochilus_roxburghii	23.3517	113.412	gbif
Anoectochilus_roxburghii	24.3762	113.615	gbif
Anoectochilus_roxburghii	23.8126	113.953	gbif
Anoectochilus_roxburghii	22.424	114.005	gbif
Anoectochilus_roxburghii	23.3045	114.009	gbif
Anoectochilus_roxburghii	23.2985	114.023	gbif
Anoectochilus_roxburghii	23.308	114.026	gbif
Anoectochilus_roxburghii	23.3112	114.027	gbif
Anoectochilus_roxburghii	22.5501	114.027	gbif
Anoectochilus_roxburghii	22.5778	114.037	gbif
Anoectochilus_roxburghii	22.54	114.05	gbif
Anoectochilus_roxburghii	22.4251	114.054	gbif
Anoectochilus_roxburghii	22.4371	114.095	gbif
Anoectochilus_roxburghii	26.58	114.1	gbif
Anoectochilus_roxburghii	22.4144	114.13	gbif
Anoectochilus_roxburghii	22.4559	114.131	gbif
Anoectochilus_roxburghii	22.5376	114.134	gbif
Anoectochilus_roxburghii	22.4116	114.137	gbif
Anoectochilus_roxburghii	22.5122	114.147	gbif
Anoectochilus_roxburghii	22.3525	114.16	gbif
Anoectochilus_roxburghii	24.07	114.17	gbif
Anoectochilus_roxburghii	22.5842	114.184	gbif
Anoectochilus_roxburghii	22.2544	114.188	gbif
Anoectochilus_roxburghii	22.4174	114.244	gbif
Anoectochilus_roxburghii	22.4995	114.247	gbif
Anoectochilus_roxburghii	22.6151	114.275	gbif
Anoectochilus_roxburghii	22.4614	114.299	gbif
Anoectochilus_roxburghii	23.3051	114.4	gbif
Anoectochilus_roxburghii	27.04	114.9	gbif
Anoectochilus_roxburghii	24.7	117.31	gbif
Anoectochilus_roxburghii	26.72	117.47	gbif
Anoectochilus_roxburghii	26.25	117.61	gbif
Anoectochilus_roxburghii	26.39	117.79	gbif
Anoectochilus_roxburghii	27.75	118.03	gbif
Anoectochilus_roxburghii	25.65	118.24	gbif
Anoectochilus_roxburghii	24.8876	121.407	gbif
Anoectochilus_roxburghii	29.875	121.542	gbif
Anoectochilus_roxburghii	21.5	100.5	cvh
Anoectochilus_roxburghii	24.7166	98.433	cvh
Anoectochilus_roxburghii	28.2843	118.785	cvh
Anoectochilus_roxburghii	23.518	105.99	cvh
Anoectochilus_roxburghii	26.7876	114.172	cvh
Anoectochilus_roxburghii	25.1584	113.631	cvh
Anoectochilus_roxburghii	23.2737	98.9554	cvh
Anoectochilus_roxburghii	23.5697	113.205	cvh
