# Supplementary material for: Predicting the potential distribution and climatic response of the endangered medicinal and edible species, Anoectochilus roxburghii, using an optimized MaxEnt model
Source: Sci Rep. 2025 Nov 20;15:40978. doi: 10.1038/s41598-025-24730-0 (PMC12635229; doi:10.1038/s41598-025-24730-0)
Supplement: Supplementary file 5 — Supplementary Information 5. [file 41598_2025_24730_MOESM5_ESM.xlsx]

## Sheet: Sheet1
Type	Name	Description
Temperature	BIO1	Annual Mean Temperature (℃)
	BIO2	Mean Diurnal Range (Mean of monthly (max temp - min temp)) (℃)
	BIO3	Isothermality (BIO2/BIO7) (×100)
	BIO4	Temperature Seasonality (standard deviation ×100)
	BIO5	Max Temperature of Warmest Month (℃)
	BIO6	Min Temperature of Coldest Month (℃)
	BIO7	Temperature Annual Range (BIO5-BIO6) (℃)
	BIO8	Mean Temperature of Wettest Quarter (℃)
	BIO9	Mean Temperature of Driest Quarter (℃)
	BIO10	Mean Temperature of Warmest Quarter (℃)
	BIO11	Mean Temperature of Coldest Quarter (℃)
Precipitation	BIO12	Annual Precipitation (mm)
	BIO13	Precipitation of Wettest Month (mm)
	BIO14	Precipitation of Driest Month (mm)
	BIO15	Precipitation Seasonality (Coefficient of Variation) (mm)
	BIO16	Precipitation of Wettest Quarter (mm)
	BIO17	Precipitation of Driest Quarter (mm)
	BIO18	Precipitation of Warmest Quarter (mm)
	BIO19	Precipitation of Coldest Quarter (mm)
