# Supplementary material for: Predicting the potential distribution and climatic response of the endangered medicinal and edible species, Anoectochilus roxburghii, using an optimized MaxEnt model
Source: Sci Rep. 2025 Nov 20;15:40978. doi: 10.1038/s41598-025-24730-0 (PMC12635229; doi:10.1038/s41598-025-24730-0)
Supplement: Supplementary file 6 — Supplementary Information 6. [file 41598_2025_24730_MOESM6_ESM.xlsx]

## Sheet: Sheet1
FID	scientific	Latitude	Longitude	bio1	bio2	bio3	bio4	bio5	bio6	bio7	bio8	bio9	bio10	bio11	bio12	bio13	bio14	bio15	bio16	bio17	bio18	bio19
0	Anoectochilus_roxburghii	29.32	95.33	15.7755	12.073	43.8253	575.655	27.716	0.168	27.548	21.9887	9.48933	21.9887	8.06667	1592	310	10	88.1647	884	39	884	59
1	Anoectochilus_roxburghii	25.5842	100.222	15.6045	11.057	47.7831	455.449	25.224	2.084	23.14	20.5373	9.48333	20.5373	9.48333	835	145	13	68.0006	404	54	404	54
2	Anoectochilus_roxburghii	22.0107	100.8	22.9115	11.553	53.0441	338.98	32.336	10.556	21.78	25.664	19.68	26.112	18.136	1644	316	14	81.2594	865	62	699	70
3	Anoectochilus_roxburghii	21.68	101.31	22.0003	11.2567	53.542	325.58	31.008	9.984	21.024	24.6547	18.942	25.0927	17.4327	1681	298	13	78.881	888	70	661	75
4	Anoectochilus_roxburghii	21.4758	101.568	22.5002	11.073	53.8047	333.948	31.228	10.648	20.58	25.2627	19.27	25.6673	17.8	1735	326	14	80.4213	926	76	712	82
5	Anoectochilus_roxburghii	22.5295	103.939	23.2555	7.953	40.4609	457.547	32.112	12.456	19.656	28.1107	17.0153	28.1107	17.0153	1676	326	18	77.0677	847	86	847	86
6	Anoectochilus_roxburghii	23.4375	104.672	15.9777	8.606	41.6231	474.916	24.864	4.188	20.676	21.0453	9.43667	21.0453	9.43667	1392	302	13	87.8964	789	53	789	53
7	Anoectochilus_roxburghii	22.2419	108.36	21.4557	6.64467	29.6955	589.398	31.468	9.092	22.376	27.8793	15.2513	27.8793	13.5873	1722	313	31	77.0436	910	115	910	119
8	Anoectochilus_roxburghii	18.715	108.875	20.3552	6.419	42.0973	328.568	26.92	11.672	15.248	22.3447	15.838	23.7767	15.838	1542	289	23	76.4918	786	76	629	76
9	Anoectochilus_roxburghii	18.7936	109.631	21.3532	6.86833	43.9039	324.95	28.156	12.512	15.644	23.2747	16.848	24.6867	16.848	1649	294	22	74.8472	810	78	679	78
10	Anoectochilus_roxburghii	18.62	109.7	25.1197	7.19667	46.2036	309.13	32.056	16.48	15.576	26.9133	21.8113	28.3273	20.8727	1471	272	21	75.8249	747	70	550	77
11	Anoectochilus_roxburghii	19.361	109.8	24.0127	7.28133	42.1862	369.485	31.932	14.672	17.26	27.3353	18.9207	27.86	18.9207	1698	294	20	74.5978	803	75	713	75
12	Anoectochilus_roxburghii	23.31	110.09	21.8482	7.29367	31.1589	611.309	32.608	9.2	23.408	27.526	15.5493	28.5373	13.7873	1409	258	32	64.8739	651	121	580	163
13	Anoectochilus_roxburghii	23.975	110.112	15.6742	6.813	29.0856	621.708	26.404	2.98	23.424	21.518	9.24867	22.6053	7.524	1717	307	38	65.7671	795	132	717	182
14	Anoectochilus_roxburghii	25.27	111.34	18.724	7.436	26.4739	759.267	32.256	4.168	28.088	22.6667	10.904	27.5027	8.98267	1569	277	46	57.8565	730	172	525	193
15	Anoectochilus_roxburghii	21.91	111.53	21.3445	6.69967	33.1995	501.349	30.084	9.904	20.18	26.0953	16.082	26.6687	14.5607	2087	352	27	74.4012	961	110	957	128
16	Anoectochilus_roxburghii	23.5291	112.673	21.7758	7.97967	32.6661	605.179	33.092	8.664	24.428	25.0767	15.4607	28.4667	13.7813	1700	292	37	64.6446	763	122	695	160
17	Anoectochilus_roxburghii	23.3517	113.412	21.8037	7.90067	32.8046	593.969	32.716	8.632	24.084	27.288	15.5907	28.316	13.9413	1693	277	33	65.5185	767	116	724	154
18	Anoectochilus_roxburghii	24.3762	113.615	18.3303	7.78733	30.7994	639.457	30.1	4.816	25.284	21.8313	11.6473	25.5633	9.992	1756	302	37	65.6421	834	121	669	187
19	Anoectochilus_roxburghii	23.8126	113.953	20.2675	8.20233	33.122	606.974	31.412	6.648	24.764	23.5953	13.8273	26.9833	12.2493	1802	309	34	66.7632	840	119	734	173
20	Anoectochilus_roxburghii	22.424	114.005	22.9175	6.399	31.8485	516.961	31.844	11.752	20.092	28.5433	17.6893	28.5433	16.0833	1996	355	25	78.8434	1027	89	1027	98
21	Anoectochilus_roxburghii	23.3045	114.009	19.3908	7.17033	32.062	555.812	29.4	7.036	22.364	24.5293	13.6307	25.4953	12.0447	1900	317	34	67.7789	861	116	845	159
22	Anoectochilus_roxburghii	22.5778	114.037	22.5083	6.32267	31.091	521.837	31.6	11.264	20.336	28.1947	17.2187	28.1947	15.6007	1912	334	27	76.319	963	93	963	102
23	Anoectochilus_roxburghii	22.4371	114.095	22.0462	6.231	31.3873	509.36	30.88	11.028	19.852	27.5807	16.9027	27.5807	15.3073	2049	371	25	78.0943	1037	91	1037	103
24	Anoectochilus_roxburghii	26.58	114.1	13.0752	7.42233	26.4592	743.267	26.584	-1.468	28.052	17.096	5.30533	21.8013	3.576	1795	272	49	49.9501	760	187	583	227
25	Anoectochilus_roxburghii	22.4144	114.13	20.912	5.88733	30.3533	502.241	29.568	10.172	19.396	26.3793	15.878	26.3793	14.2813	2060	368	26	76.8692	1023	92	1023	108
26	Anoectochilus_roxburghii	22.4559	114.131	21.6152	6.02567	30.402	512.287	30.46	10.64	19.82	27.186	16.436	27.186	14.8333	2074	374	26	77.7409	1043	92	1043	106
27	Anoectochilus_roxburghii	22.5376	114.134	22.7407	6.59733	32.1132	521.011	31.848	11.304	20.544	28.3987	17.4367	28.3987	15.8267	2042	366	26	78.2965	1038	93	1038	102
28	Anoectochilus_roxburghii	22.3525	114.16	22.2438	5.71167	29.8915	503.131	30.892	11.784	19.108	27.7153	17.2787	27.7153	15.6207	2143	394	24	79.0111	1082	90	1082	103
29	Anoectochilus_roxburghii	24.07	114.17	20.2928	8.257	32.8755	616.276	31.748	6.632	25.116	23.6533	13.7867	27.1507	12.182	1816	320	33	67.2488	866	125	716	177
30	Anoectochilus_roxburghii	22.5842	114.184	22.0068	6.32567	30.9717	523.936	31.084	10.66	20.424	27.6893	16.6813	27.6893	15.042	2020	361	27	77.2994	1022	95	1022	106
31	Anoectochilus_roxburghii	22.2544	114.188	22.0822	5.47045	29.4398	495.626	30.5182	11.9364	18.5818	27.4674	17.2288	27.4674	15.5689	2117	380	24	78.2614	1051	88	1051	102
32	Anoectochilus_roxburghii	22.4174	114.244	22.3259	5.62963	29.0853	512.445	31.0778	11.7222	19.3556	27.8926	17.263	27.8926	15.5685	2116	379	25	78.3388	1064	92	1064	105
33	Anoectochilus_roxburghii	22.4995	114.247	21.8421	5.96905	30.2705	511.966	30.6238	10.9048	19.719	27.404	16.7484	27.404	15.0841	2065	368	27	77.1691	1032	94	1032	108
34	Anoectochilus_roxburghii	22.6151	114.275	21.3389	6.30139	31.1628	516.91	30.2708	10.05	20.2208	26.9424	16.1299	26.9424	14.4937	2033	356	30	75.81	1011	98	1011	115
35	Anoectochilus_roxburghii	22.4614	114.299	21.9738	5.55714	28.9219	510.577	30.6071	11.3929	19.2143	27.5071	17.025	27.5071	15.2559	2045	360	26	76.8889	1014	92	1014	107
36	Anoectochilus_roxburghii	23.3051	114.4	19.7417	7.09667	31.7951	555.28	29.68	7.36	22.32	24.866	13.968	25.8107	12.376	1932	328	34	68.3984	884	117	861	157
37	Anoectochilus_roxburghii	27.04	114.9	18.4012	8.09433	26.1783	830.632	33.768	2.848	30.92	22.6753	9.69467	28.186	7.81333	1537	233	45	51.4907	674	175	476	216
38	Anoectochilus_roxburghii	24.7	117.31	19.0228	8.533	34.9026	577.087	30.592	6.144	24.448	21.5513	13.3793	25.586	11.6487	1406	225	29	59.1656	604	106	446	144
39	Anoectochilus_roxburghii	26.72	117.47	19.0762	9.04033	31.3422	715.269	33.524	4.68	28.844	22.5653	15.41	27.424	9.89267	1670	298	44	63.0852	810	162	548	211
40	Anoectochilus_roxburghii	26.25	117.61	19.3988	9.00233	32.5841	668.83	33.212	5.584	27.628	22.6293	16.018	27.21	10.8313	1587	276	40	60.9794	750	150	535	195
41	Anoectochilus_roxburghii	26.39	117.79	20.0148	9.091	32.2422	690.259	34.164	5.968	28.196	23.288	16.5293	28.0947	11.1873	1593	283	41	62.1008	761	150	539	198
42	Anoectochilus_roxburghii	27.75	118.03	18.2103	9.29533	31.3354	743.29	32.796	3.132	29.664	21.7527	10.358	26.872	8.72	1757	330	44	65.4346	872	170	573	225
43	Anoectochilus_roxburghii	25.65	118.24	14.7637	7.87267	33.034	569.784	26.2	2.368	23.832	17.3833	8.93333	21.4273	7.49933	1621	263	34	58.1405	682	129	629	163
44	Anoectochilus_roxburghii	24.8876	121.407	19.9818	5.75033	30.5155	476.558	29.42	10.576	18.844	25.51	15.48	25.51	13.964	2736	374	107	40.6316	1006	343	1006	390
45	Anoectochilus_roxburghii	29.875	121.542	17.1753	7.66867	25.1135	838.733	32.368	1.832	30.536	27.1913	9.112	27.1913	6.71667	1254	180	45	42.2461	445	158	445	173
46	Anoectochilus_roxburghii	21.5	100.5	18.7248	11.3577	52.6208	309.028	27.988	6.404	21.584	21.2367	15.8213	21.5927	14.3833	1555	323	14	84.1294	822	57	672	64
47	Anoectochilus_roxburghii	24.7166	98.433	16.4495	10.6463	48.0604	428.678	24.624	2.472	22.152	20.84	10.4867	20.84	10.4867	1489	307	15	84.8398	831	59	831	59
48	Anoectochilus_roxburghii	28.2843	118.785	13.1393	7.71667	27.4224	732.019	26.792	-1.348	28.14	16.7773	5.522	21.818	3.79933	1973	339	44	54.9848	847	180	713	223
49	Anoectochilus_roxburghii	23.518	105.99	20.5045	7.95033	37.5016	518.448	30.084	8.884	21.2	26.108	13.4493	26.108	13.4493	1332	268	13	86.728	756	51	756	51
50	Anoectochilus_roxburghii	26.7876	114.172	16.0343	7.78267	26.3819	789.442	30.62	1.12	29.5	20.2507	7.71933	25.2927	5.928	1577	236	45	49.0705	671	177	489	215
51	Anoectochilus_roxburghii	25.1584	113.631	18.7937	7.89733	28.9153	713.038	31.92	4.608	27.312	22.6553	11.328	26.9973	9.59667	1503	253	38	61.6279	712	124	519	174
52	Anoectochilus_roxburghii	23.2737	98.9554	21.188	12.012	51.6068	376.719	30.508	7.232	23.276	24.7453	17.2453	24.7453	15.864	1434	291	8	88.3223	799	34	799	36
53	Anoectochilus_roxburghii	23.5697	113.205	20.3932	7.53233	31.7071	599.715	31.26	7.504	23.756	23.6567	14.1493	27.0013	12.4533	1751	292	34	65.6502	793	115	725	164
54	Anoectochilus_roxburghii	22.54	114.05	22.8907	6.21467	30.8328	520.223	31.932	11.776	20.156	28.5607	17.646	28.5607	16.006	1899	334	24	76.7938	952	88	952	97
